# Supplementary material for: Oxidizing pollutants can disrupt nestmate recognition in ants
Source: Proc Natl Acad Sci U S A. 2026 Feb 2;123(6):e2520139123. doi: 10.1073/pnas.2520139123 (PMC12890811; doi:10.1073/pnas.2520139123)
Supplement: Supplementary file 2 — Dataset S01 (XLSX) [file pnas.2520139123.sd01.xlsx]

## Sheet: Fig.1
Fig.1b	Example traces of friendly or aggressive contacts towards reintroduced ants that were exposed to ambient air or different levels of ozone
Messor barbarus	air exposure	No. of contacts	contact time (s)		50ppb ozone exposure	No. of contacts	contact time (s)			100ppb ozone exposure	No. of contacts	contact time (s)			150ppb ozone exposure	No. of contacts	contact time (s)			200ppb ozone exposure	No. of contacts	contact time (s)			Foreign Ants	No. of contacts	contact time (s)
	short/no contact	1	29		short/no contact	1	50			short/no contact	1	21			short/no contact	1	12			short/no contact	1	48			short/no contact	1	23
	threat contact	2	3		threat contact	2	5			threat contact	2	9			threat contact	2	5			threat contact	2	3			threat contact	2	180
	short/no contact	3	23		short/no contact	3	12			short/no contact	3	4			short/no contact	3	114			short/no contact	3	7			short/no contact	3	63
	friendly contact	4	2		threat contact	4	3			threat contact	4	10			threat contact	4	2			threat contact	4	3			threat contact	4	11
	short/no contact	5	58		short/no contact	5	68			short/no contact	5	21			short/no contact	5	17			short/no contact	5	8			short/no contact	5	195
	friendly contact	6	2		threat contact	6	3			threat contact	6	9			threat contact	6	5			threat contact	6	5			threat contact	6	23
	short/no contact	7	10		short/no contact	7	14			short/no contact	7	8			short/no contact	7	15			short/no contact	7	5			short/no contact	7	105
	friendly contact	8	3		threat contact	8	4			threat contact	8	5			threat contact	8	11			threat contact	8	3
	short/no contact	9	57		short/no contact	9	29			short/no contact	9	51			short/no contact	9	31			short/no contact	9	12
	friendly contact	10	2		friendly contact	10	6			threat contact	10	18			threat contact	10	4			threat contact	10	21
	short/no contact	11	130		short/no contact	11	18			short/no contact	11	27			short/no contact	11	10			short/no contact	11	9
	friendly contact	12	3		friendly contact	12	2			threat contact	12	11			threat contact	12	4			threat contact	12	4
	short/no contact	13	278		short/no contact	13	93			short/no contact	13	14			short/no contact	13	77			short/no contact	13	3
					threat contact	14	4			threat contact	14	9			threat contact	14	12			threat contact	14	23
					short/no contact	15	12			short/no contact	15	25			short/no contact	15	9			short/no contact	15	6
					friendly contact	16	4			threat contact	16	9			threat contact	16	12			threat contact	16	2
					short/no contact	17	54			short/no contact	17	46			short/no contact	17	47			short/no contact	17	14
					threat contact	18	3			threat contact	18	4			threat contact	18	8			friendly contact	18	3
					short/no contact	19	137			short/no contact	19	9			short/no contact	19	11			short/no contact	19	19
					threat contact	20	4			threat contact	20	4			threat contact	20	6			threat contact	20	4
					short/no contact	21	55			short/no contact	21	73			short/no contact	21	3			short/no contact	21	2
					friendly contact	22	2			friendly contact	22	3			threat contact	22	5			threat contact	22	3
					short/no contact	23	18			short/no contact	23	124			short/no contact	23	34			short/no contact	23	11
										threat contact	24	10			threat contact	24	33			threat contact	24	3
										short/no contact	25	76			short/no contact	25	46			short/no contact	25	12
															friendly contact	26	6			friendly contact	26	3
															short/no contact	27	61			short/no contact	27	37
																				threat contact	28	2
																				short/no contact	29	71
																				threat contact	30	6
																				short/no contact	31	8
																				threat contact	32	4
																				short/no contact	33	52
																				threat contact	34	3
																				short/no contact	35	33
																				threat contact	36	2
																				short/no contact	37	7
																				threat contact	38	6
																				short/no contact	39	19
																				threat contact	40	23
																				short/no contact	41	18
																				threat contact	42	21
																				short/no contact	43	37
																				threat contact	44	6
																				short/no contact	45	9
Fig.1c	Quantitative analysis of nestmates’ behaviors towards reintroduced ants
Aggression index
Rep.	air exposure	50ppb ozone exposure	100ppb ozone exposure	150ppb ozone exposure	200ppb ozone exposure	Foreign Ants
1	0.001667	0.006667	0.163333	0.19	0.228333	0.95
2	0.005	0	0.196667	0.161667	0.108333	0.356667
3	0.003333	0.038333	0.183333	0.18	0.166667	0.123333
4	0.006667	0.041667	0.108333	0.278333	0.165	0.961667
5	0.01	0.043333	0.113333	0.178333	0.146667	0.28
6	0.008333	0.038333	0.19	0.123333	0.08	0.25
7	0	0.045	0.08	0.271667	0.213333	0.135
8	0.016667	0.051667	0.165	0.225	0.105	0.911667

## Sheet: Fig. 2
Fig. 2c	Doughnut plot representation of total amount (i.e. peak area in GC) of alkanes vs alkenes in two example ants that were exposed to ambient air (left) or ozone (right)
air exposure				ozone exposure
alkanes	331.469			alkanes	309.085
alkenes	7.91181			alkenes	4.24976
Fig. 2d	Quantitative analysis of alkanes and alkenes of workers exposed to ambient air (left) or ozone (right)
alkanes				alkenes
air exposure	ozone exposure			air exposure	ozone exposure
66.8478	26.2463			0.382348	0.201376
32.7807	27.2623			0.846254	0.412647
38.5378	21.3273			0.830728	0.588104
27.3054	31.3067			0.891969	0.302386
28.4179	74.7606			0.619	0.295443
38.8574	40.3551			0.794891	0.642066
30.2875	22.8113			1.52547	0.494189
32.8673	27.1282			0.649913	0.787497
35.5671	37.8875			1.37123	0.526047

## Sheet: Fig. 4
Fig.3 a	Tested ant species and example traces of friendly or aggressive contacts towards reintroduced ants that were exposed to air of different levels of ozone
Messor minor										Tetramorium caespitum										Lasius niger										Camponotus albosparsus										Ooceraea biroi
air exposure	No. of contacts	contact time (s)			ozone exposure	No. of contacts	contact time (s)			air exposure	No. of contacts	contact time (s)			ozone exposure	No. of contacts	contact time (s)			air exposure	No. of contacts	contact time (s)			ozone exposure	No. of contacts	contact time (s)			air exposure	No. of contacts	contact time (s)			ozone exposure	No. of contacts	contact time (s)			air exposure	No. of contacts	contact time (s)			ozone exposure	No. of contacts	contact time (s)
short/no contact	1	8			short/no contact	1	16			short/no contact	1	80			short/no contact	1	30			short/no contact	1	34			short/no contact	1	62			short/no contact	1	65			short/no contact	1	43			short/no contact	1	24			short/no contact	1	3
threat contact	2	2			threat contact	2	13			friendly contact	2	3			threat contact	2	14			friendly contact	2	2			threat contact	2	5			threat contact	2	3			threat contact	2	4			friendly contact	2	2			friendly contact	2	2
short/no contact	3	9			short/no contact	3	2			short/no contact	3	6			short/no contact	3	2			short/no contact	3	35			short/no contact	3	17			short/no contact	3	3			short/no contact	3	13			short/no contact	3	37			short/no contact	3	40
friendly contact	4	2			threat contact	4	2			friendly contact	4	20			threat contact	4	31			friendly contact	4	3			threat contact	4	6			friendly contact	4	3			threat contact	4	13			friendly contact	4	3			friendly contact	4	11
short/no contact	5	1			short/no contact	5	23			short/no contact	5	12			short/no contact	5	21			short/no contact	5	16			short/no contact	5	1			short/no contact	5	7			short/no contact	5	14			short/no contact	5	58			short/no contact	5	26
threat contact	6	2			threat contact	6	7			friendly contact	6	95			threat contact	6	15			friendly contact	6	2			threat contact	6	17			friendly contact	6	2			threat contact	6	2			friendly contact	6	5			friendly contact	6	16
short/no contact	7	10			short/no contact	7	8			short/no contact	7	4			short/no contact	7	5			short/no contact	7	2			short/no contact	7	17			short/no contact	7	22			short/no contact	7	27			short/no contact	7	12			short/no contact	7	4
friendly contact	8	2			threat contact	8	16			friendly contact	8	15			threat contact	8	12			friendly contact	8	2			threat contact	8	19			friendly contact	8	2			threat contact	8	11			friendly contact	8	4			friendly contact	8	21
short/no contact	9	10			short/no contact	9	4			short/no contact	9	37			short/no contact	9	24			short/no contact	9	2			short/no contact	9	2			short/no contact	9	5			short/no contact	9	13			short/no contact	9	37			short/no contact	9	76
threat contact	10	3			threat contact	10	4			friendly contact	10	2			threat contact	10	49			threat contact	10	2			threat contact	10	9			friendly contact	10	2			threat contact	10	8			friendly contact	10	10			friendly contact	10	17
short/no contact	11	34			short/no contact	11	4			short/no contact	11	30			short/no contact	11	5			short/no contact	11	21			short/no contact	11	4			short/no contact	11	29			short/no contact	11	11			short/no contact	11	19			short/no contact	11	14
friendly contact	12	12			threat contact	12	4			friendly contact	12	24			threat contact	12	7			friendly contact	12	2			threat contact	12	4			friendly contact	12	2			threat contact	12	7			friendly contact	12	5			friendly contact	12	11
short/no contact	13	87			short/no contact	13	3			short/no contact	13	26			short/no contact	13	23			short/no contact	13	61			short/no contact	13	8			short/no contact	13	14			short/no contact	13	3			short/no contact	13	67			short/no contact	13	55
friendly contact	14	2			threat contact	14	2			friendly contact	14	4			threat contact	14	4			friendly contact	14	3			threat contact	14	6			friendly contact	14	4			threat contact	14	2			friendly contact	14	2			friendly contact	14	14
short/no contact	15	152			short/no contact	15	20			short/no contact	15	91			short/no contact	15	15			short/no contact	15	33			short/no contact	15	3			short/no contact	15	42			short/no contact	15	34			short/no contact	15	17			short/no contact	15	77
friendly contact	16	10			threat contact	16	2			friendly contact	16	11			friendly contact	16	2			friendly contact	16	3			threat contact	16	7			friendly contact	16	5			threat contact	16	5			friendly contact	16	5			friendly contact	16	22
short/no contact	17	40			short/no contact	17	12			short/no contact	17	18			short/no contact	17	77			short/no contact	17	77			short/no contact	17	5			short/no contact	17	49			short/no contact	17	22			short/no contact	17	148			short/no contact	17	191
friendly contact	18	3			threat contact	18	3			friendly contact	18	6			threat contact	18	7			friendly contact	18	2			threat contact	18	3			friendly contact	18	4			threat contact	18	2			friendly contact	18	8
short/no contact	19	23			short/no contact	19	1			short/no contact	19	16			short/no contact	19	26			short/no contact	19	83			short/no contact	19	104			short/no contact	19	36			short/no contact	19	10			short/no contact	19	15
friendly contact	20	3			threat contact	20	3			friendly contact	20	6			friendly contact	20	2			friendly contact	20	4			threat contact	20	8			friendly contact	20	3			threat contact	20	2			friendly contact	20	26
short/no contact	21	172			short/no contact	21	4			short/no contact	21	37			short/no contact	21	12			short/no contact	21	11			short/no contact	21	7			short/no contact	21	33			short/no contact	21	30			short/no contact	21	96
friendly contact	22	2			threat contact	22	3			friendly contact	22	4			threat contact	22	7			friendly contact	22	4			friendly contact	22	15			threat contact	22	5			threat contact	22	5
short/no contact	23	11			short/no contact	23	21			short/no contact	23	53			short/no contact	23	4			short/no contact	23	39			short/no contact	23	53			short/no contact	23	12			short/no contact	23	8
					threat contact	24	2								friendly contact	24	10			friendly contact	24	5			friendly contact	24	2			friendly contact	24	2			threat contact	24	5
					short/no contact	25	65								short/no contact	25	25			short/no contact	25	52			short/no contact	25	1			short/no contact	25	8			short/no contact	25	32
					threat contact	26	2								friendly contact	26	5			friendly contact	26	3			threat contact	26	3			friendly contact	26	5			threat contact	26	9
					short/no contact	27	6								short/no contact	27	55			short/no contact	27	71			short/no contact	27	2			short/no contact	27	37			short/no contact	27	3
					friendly contact	28	3								friendly contact	28	20			friendly contact	28	3			threat contact	28	9			friendly contact	28	3			threat contact	28	7
					short/no contact	29	4								short/no contact	29	91			short/no contact	29	19			short/no contact	29	5			short/no contact	29	50			short/no contact	29	103
					threat contact	30	6													friendly contact	30	3			threat contact	30	2			friendly contact	30	5			friendly contact	30	4
					short/no contact	31	14													short/no contact	31	1			short/no contact	31	17			short/no contact	31	32			short/no contact	31	12
					threat contact	32	3																		friendly contact	32	3			friendly contact	32	8			threat contact	32	9
					short/no contact	33	9																		short/no contact	33	57			short/no contact	33	3			short/no contact	33	25
					threat contact	34	6																		threat contact	34	5			threat contact	34	2			friendly contact	34	2
					short/no contact	35	23																		short/no contact	35	6			short/no contact	35	13			short/no contact	35	19
					friendly contact	36	2																		threat contact	36	3			friendly contact	36	6			threat contact	36	3
					short/no contact	37	10																		short/no contact	37	23			short/no contact	37	14			short/no contact	37	19
					threat contact	38	4																		friendly contact	38	2			friendly contact	38	4			friendly contact	38	5
					short/no contact	39	13																		short/no contact	39	6			short/no contact	39	56			short/no contact	39	9
					threat contact	40	2																		friendly contact	40	4								threat contact	40	5
					short/no contact	41	7																		short/no contact	41	68								short/no contact	41	3
					threat contact	42	5																												friendly contact	42	2
					short/no contact	43	7																												short/no contact	43	35
					threat contact	44	5
					short/no contact	45	50
					friendly contact	46	3
					short/no contact	47	61
					friendly contact	48	9
					short/no contact	49	71
					threat contact	50	6
					short/no contact	51	12
					threat contact	52	12
					short/no contact	53	1
Fig.3 b	Quantitative analysis of nestmates’ behaviors towards reintroduced ants
Aggression index
Messor minor					Tetramorium caespitum					Lasius niger					Camponotus albosparsus					Ooceraea biroi
Rep.	air exposure	ozone exposure			Rep.	air exposure	ozone exposure			Rep.	air exposure	ozone exposure			Rep.	air exposure	ozone exposure			Rep.	air exposure	ozone exposure
1	0.011667	0.043333			1	0.003333	0.24			1	0	0.405			1	0.026667	0.145			1	0.066667	0.086667
2	0.02	0.486667			2	0	0.316667			2	0	0.176667			2	0.015	0.24			2	0.306667	0.09
3	0.026667	0.14			3	0.031667	0.291667			3	0	0.255			3	0.016667	0.318333			3	0.333333	0.205
4	0.02	0.088333			4	0.026667	0.48			4	0.016667	0.161667			4	0.011667	0.165			4	0.116667	0.19
5	0.008333	0.165			5	0.031667	0.678333			5	0.01	0.353333			5	0.011667	0.38			5	0.155	0.486667
6	0.036667	0.288333			6	0.063333	0.243333			6	0	0.143333			6	0.01	0.07			6	0.405	0.253333
7	0.018333	0.19			7	0.051667	0.493333			7	0.003333	0.241667			7	0.016667	0.151667			7	0.05	0.313333
8	0.02	0.133333			8	0	0.635			8	0	0.236667			8	0.003333	0.176667			8	0.023333	0.691667
9	0.01	0.645			9	0.18	0.378333			9	0	0.151667			9	0.025	0.201667			9	0.635	0.245
10	0.008333	0.38			10	0.013333	0.338333			10	0	0.285			10	0.116667	0.416667			10	0.56	0.758333
11	0.006667	0.305			11	0	0.231667			11	0	0.343333			11	0.086667	0.663333			11	0.21	0.113333
12	0.01	0.163333			12	0	0.913333			12	0.011667	0.243333			12	0.008333	0.276667			12	0.125	0.585
13	0.003333	0.271667			13	0	0.436667			13	0	0.408333			13	0.203333	0.341667			13	0.123333	0.07
14	0	0.171667			14	0.021667	0.87			14	0	0.55			14	0.286667	0.801667			14	0.273333	0.031667
15	0.005	0.285			15	0.023333	0.918333			15	0	0.421667			15	0.298333	0.851667			15	0.186667	0.191667
16	0	0.353333			16	0.005	0.295			16	0	0								16	0.163333	0.08
17	0	0.486667			17	0.038333	0.748333			17	0	0.575								17	0.098333	0.448333
					18	0.043333	0.673333			18	0	0.225								18	0.18	0.9
Fig.3 c	Quantitative analysis of the ant’s alkanes and alkenes after being exposed to ambient air or 100ppb of ozone
Messor minor					Tetramorium caespitum					Lasius niger					Camponotus albosparsus					Ooceraea biroi
alkanes					alkanes					alkanes					alkanes					alkanes
Rep.	air exposure	ozone exposure			Rep.	air exposure	ozone exposure			Rep.	air exposure	ozone exposure			Rep.	air exposure	ozone exposure			Rep.	air exposure	ozone exposure
1	45.632	56.8793			1	27.4267	13.4339			1	8.12405	4.76541			1	25.9385	14.5498			1	17.9222	43.7843
2	31.7462	38.3464			2	24.4184	19.3967			2	9.19624	4.45821			2	51.5194	25.5408			2	20.5095	24.2919
3	42.3922	46.8157			3	13.8974	14.4844			3	7.01533	8.42182			3	24.2806	20.3333			3	24.5837	22.4034
4	49.2702	51.8774			4	13.1913	23.0253			4	10.7242	7.5209			4	25.0571	16.2028			4	20.8902	37.2998
5	44.5438	38.5055			5	22.433	17.6382			5	10.5507	9.31789			5	51.9759	57.2008			5	26.0482	16.9353
6	55.496	36.4538			6	13.5874	18.6838			6	12.207	10.4023			6	45.1842	30.2553			6	29.4296	6.95141
7	54.9844	42.067			7	15.6519	9.6486			7	12.1726	8.79571			7	75.5929	67.2666			7	23.895	23.5588
8	33.5412	14.145			8	19.5353	15.1201			8	11.1834	9.95843			8	81.1837	67.994			8	18.4778	20.4762
9	43.9905	15.4059			9	20.8405	13.634			9	9.12236	12.1518			9	56.7924	90.3167			9	28.3015	24.9265
10	34.6001	20.5438			10	30.4929	20.1906			10	13.5156	7.41009			10	68.6863	47.3518			10	22.8643	23.6585
11	35.0868	24.0943			11	14.0283	13.3506								11	51.6676	57.5055			11	18.3494	19.562
12	29.2222	11.3056													12	59.8858	72.0724			12	14.9594	15.603
13	16.5301	28.2859
14	26.4284	21.4342
15	40.51	23.3243
16	27.5552	22.698
17	36.3742	35.0271
Messor minor					Tetramorium caespitum					Lasius niger					Camponotus albosparsus					Ooceraea biroi
alkenes					alkenes					alkenes					alkenes					alkenes
Rep.	air exposure	ozone exposure			Rep.	air exposure	ozone exposure			Rep.	air exposure	ozone exposure			Rep.	air exposure	ozone exposure			Rep.	air exposure	ozone exposure
1	1.80425	2.00311			1	1.48286	0.331521			1	0.639523	0.265746			1	1.63162	1.09605			1	1.12094	1.28272
2	1.91538	1.51727			2	1.40969	0.597512			2	0.462308	0.382248			2	2.30008	1.32729			2	1.67014	1.43813
3	2.50904	1.94812			3	0.775178	0.587803			3	0.37242	0.62336			3	1.37446	1.23536			3	1.18923	0.493332
4	2.35326	1.65055			4	0.982684	0.887758			4	0.788122	0.54437			4	1.48945	1.31046			4	0.602323	1.50724
5	1.82561	1.43819			5	0.743952	0.428017			5	0.888241	0.489688			5	2.63684	1.53701			5	1.42329	0.542844
6	2.60377	1.23283			6	0.984239	0.95567			6	1.0196	0.726984			6	3.31969	1.3172			6	1.056	1.06075
7	1.52662	1.8635			7	1.15832	0.958154			7	2.08943	0.670738			7	4.65587	2.64893			7	2.99953	1.4859
8	2.89421	0.275154			8	1.28181	1.56853			8	1.50497	0.689831			8	2.78485	1.72259			8	1.93651	1.00483
9	1.66483	0.367051			9	2.25063	1.36094			9	1.01887	0.862376			9	2.53997	2.87192			9	1.1433	0.767582
10	1.41923	0.673684			10	2.44151	1.21149			10	0.915803	0.502437			10	3.75243	2.07179			10	1.93465	1.20852
11	1.5177	1.67323			11	1.43149	1.27854								11	3.91901	2.20531			11	1.80437	1.13056
12	1.89051	0.50351													12	2.69368	1.3198			12	1.74679	1.3151
13	1.01845	1.14333
14	2.01627	0.645658
15	1.19248	1.0026
16	1.34154	0.78742
17	1.58529	2.44004

## Sheet: Fig. 5
Fig. 4b	Average distance of workers per nest from larval patch
ozone exposure						air exposure
Colony No.	day1	day2	day3			Colony No.	day1	day2	day3
1	2.99971	0.149943	0.73622			1	8.45454	6.73283	4.06493
2	7.4182	11.8744	14.0523			2	9.82273	5.34378	4.95656
3	9.67832	7.12743	7.99493			3	5.4074	2.27646	2.33771
4	7.77594	6.0825	7.77811			4	11.3179	3.77584	2.01741
5	10.0314	9.99958	5.46114			5	4.26027	0.931371	0.261466
6	11.4146	5.15701	6.64735			6	6.20704	0.312455	0.543905
7	7.7648	6.44252	5.76508			7	10.2026	8.77787	6.70067
8	6.05611	5.46167	3.18558			8	5.9159	3.90011	1.46897
9	10.0883	4.05114	2.43298			9	4.93086	2.14102	0.357875
10	5.96324	6.47935	0.834883			10	2.26097	0.831648	0.57103
11	10.4193	15.0017	17.4989			11	8.85593	5.03743	2.85035
12	8.75244	3.21825	1.00601			12	11.5985	5.65698	3.13139
Fig. 4c	Larval survival rate from day 1 to day 3 in the absence of workers
	day1				day2				day3
rep.	ozone	air		rep.	ozone	air		rep.	ozone	air
1	100	87.5		1	100	87.5		1	100	75
2	100	87.5		2	100	87.5		2	100	87.5
3	100	100		3	100	100		3	100	100
4	87.5	100		4	87.5	100		4	87.5	100
5	100	100		5	100	100		5	100	87.5
6	100	100		6	87.5	100		6	87.5	100

## Sheet: Fig.S1
Fig. S1	Quantitative analysis of nestmates’ behaviors towards reintroduced ants
Colony 2
Rep.	air exposure	50ppb ozone exposure	100ppb ozone exposure	150ppb ozone exposure	200ppb ozone exposure	Foreign Ants
1	0.003333	0.036667	0.188333	0.083333	0.303333	0.116667
2	0	0.03	0.173333	0.116667	0.363333	0.528333
3	0.003333	0.031667	0.151667	0.255	0.233333	0.096667
4	0.008333	0.023333	0.158333	0.068333	0.375	0.391667
5	0.006667	0.018333	0.101667	0.33	0.283333	0.236667
6	0.003333	0.015	0.188333	0.556667	0.161667	0.865
7	0.005	0.006667	0.135	0.148333	0.38	0.82
8	0.003333	0	0.088333	0.24	0.278333	0.095
9	0	0.003333	0.185	0.201667	0.156667	0.908333
Colony 3
Rep.	air exposure	50ppb ozone exposure	100ppb ozone exposure	150ppb ozone exposure	200ppb ozone exposure	Foreign Ants
1	0.01	0.036667	0.143333	0.656667	0.405	0.688333
2	0.003333	0.006667	0.141667	0.065	0.406667	0.166667
3	0.01	0.035	0.153333	0.146667	0.081667	0.666667
4	0	0.021667	0.118333	0.098333	0.111667	0.706667
5	0.003333	0.015	0.101667	0.083333	0.235	0.125
6	0.006667	0.063333	0.135	0.138333	0.131667	0.135
7	0	0.023333	0.173333	0.25	0.128333	0.088333
8	0	0.033333	0.076667	0.091667	0.096667	0.471667
9	0.005	0.205	0.161667	0.133333	0.14	0.273333
Colony 4
Rep.	air exposure	50ppb ozone exposure	100ppb ozone exposure	150ppb ozone exposure	200ppb ozone exposure	Foreign Ants
1	0.011667	0.063333	0.65	0.221667	0.158333	0.83
2	0	0.016667	0.256667	0.211667	0.163333	0.406667
3	0.006667	0.03	0.671667	0.083333	0.148333	0.143333
4	0	0.036667	0.143333	0.248333	0.201667	0.086667
5	0.003333	0.046667	0.2	0.221667	0.233333	0.78
6	0.003333	0.016667	0.295	0.148333	0.19	0.178333
7	0.005	0.023333	0.21	0.145	0.476667	0.868333
8	0.006667	0.166667	0.231667	0.138333	0.228333	0.881667
Colony 5
Rep.	air exposure	50ppb ozone exposure	100ppb ozone exposure	150ppb ozone exposure	200ppb ozone exposure	Foreign Ants
1	0.006667	0.013333	0.323333	0.105	0.443333	0.161667
2	0	0.003333	0.201667	0.193333	0.32	0.908333
3	0	0.003333	0.41	0.236667	0.173333	0.13
4	0.006667	0.023333	0.165	0.726667	0.35	0.938333
5	0	0.063333	0.288333	0.166667	0.338333	0.291667
6	0	0.011667	0.173333	0.185	0.251667	0.828333
7	0.003333	0.015	0.226667	0.176667	0.21	0.675
8	0.011667	0.008333	0.195	0.158333	0.266667	0.17
Colony 6
Rep.	air exposure	50ppb ozone exposure	100ppb ozone exposure	150ppb ozone exposure	200ppb ozone exposure	Foreign Ants
1	0	0.003333	0.163333	0.151667	0.228333	0.781667
2	0	0.016667	0.295	0.276667	0.28	0.201667
3	0.008333	0.053333	0.42	0.21	0.131667	0.273333
4	0.003333	0.011667	0.108333	0.156667	0.263333	0.268333
5	0.003333	0.003333	0.096667	0.16	0.441667	0.176667
6	0.011667	0.023333	0.255	0.148333	0.155	0.163333
7	0.008333	0.02	0.253333	0.226667	0.176667	0.633333
8	0.003333	0.015	0.175	0.181667	0.315	0.151667

## Sheet: Fig.S3
Fig. S2	Doughnot plot representation of total amount (i.e. peak area in GC) of alkanes vs alkenes in two example ants that were exposed to ambient air (top) or ozone (bottom).
Messor minor				Tetramorium caespitum				Lasius niger				Camponotus albosparsus				Ooceraea biroi
air exposure				air exposure				air exposure				air exposure				air exposure
alkanes	647.903			alkanes	215.503			alkanes	103.811			alkanes	617.764			alkanes	266.231
alkenes	31.0785			alkenes	14.9424			alkenes	9.69928			alkenes	33.0979			alkenes	18.6271
ozone exposure				ozone exposure				ozone exposure				ozone exposure				ozone exposure
alkanes	527.209			alkanes	178.606			alkanes	83.2025			alkanes	566.59			alkanes	279.451
alkenes	21.1653			alkenes	10.1659			alkenes	5.75778			alkenes	20.6637			alkenes	13.2375
