# Supplementary material for: Oxidizing pollutants can disrupt nestmate recognition in ants
Source: Proc Natl Acad Sci U S A. 2026 Feb 2;123(6):e2520139123. doi: 10.1073/pnas.2520139123 (PMC12890811; doi:10.1073/pnas.2520139123)
Supplement: Supplementary file 3 — Dataset S02 (XLSX) [file pnas.2520139123.sd02.xlsx]

## Sheet: M. barbarus
Messor barbarus	No.	Brief name of CHCs	Name of CHCs	Retention time	Diagnostic ion	Molecular weight	Average quantity of air exposure ants (ng)
	1	C13	Tridecane	10.016	184	184	58.96
	2	1-C15	1-Pentadecene	11.952	210	210	154.54
	3	C15	Pentadecane	12.033	212	212	52.77
	4	1-C17	1-Heptadecene	13.544	238	238	51.82
	5	C17	Heptadecane	13.618	240	240	59.77
	6	1-C19	1-Nonadecene	14.981	266	266	233.18
	7	C19	Nonadecane	15.024	268	268	361.15
	8	C23	Tricosane	17.714	324	324	319.48
	9	9/11Me-C23	9/11-Methyltricosane	18.021	338, 323	338	879.54
	10	5Me-C23	5-Methyltricosane	18.151	338, 323, 91, 77	338	376.9
	11	3Me-C23	3-Methyltricosane	18.356	338, 323, 91, 77	338	288.53
	12	5,9DiMe-C23	5,9-Dimethyltricosane	18.45	352, 337, 294, 224, 154, 84	352	124.22
	13	C24	Tetracosane	18.608	338	338	173.72
	14	10/11/12Me-C24	10-/11-/12-Methyltetracosane	18.974	352, 337, 224, 210, 196, 182, 168, 154	352	533.19
	15	5Me-C24	5-Methyltetracosane	19.139	384, 84	352	92.72
	16	4Me-C24	4-Methyltetracosane	19.225	308, 70	352	60.53
	17	3Me-C24	3-Methyltetracosane	19.331	322, 56	352	599.63
	18	C25	Pentacosane	19.707	352	352	1839
	19	11/13Me-C25	11-/13-Methylpentacosane	20.058	224, 196, 168	366	3596.47
	20	7Me-C25	7-Methylpentacosane	20.108	280, 112	366	510.24
	21	5Me-C25	5-Methylpentacosane	20.203	308, 84	366	2348.81
	22	11,15DiMe-C25	11,15-Dimethylpentacosane	20.294	238, 168	380	381.67
	23	3Me-C25	3-Methylpentacosane	20.372	338, 56	366	602.32
	24	5,9DiMe-C25	5,9-Dimethylpentacosane	20.449	322, 252, 154, 84	380	718.36
	25	C26	Hexacosane	20.585	366	366	286.85
	26	8Me-C26	8-Methlhexacosane	20.844	280, 126	380	810.96
	27	6Me-C26	6-Methlhexacosane	20.927	308, 98	380	69.85
	28	5Me-C26	5-Methlhexacosane	20.968	322, 84	380	51.96
	29	4Me-C26	4-Methlhexacosane	21.023	336, 70	380	91.02
	30	6,10DiMe-C26	6,10-Dimethylhexacosane	21.144	322, 252, 168, 98	394	66.02
	31	C27	Heptacosane	21.319	380	380	738.31
	32	11/13Me-C27	11-/13-Methylheptacosane	21.532	252, 224, 196, 168	394	854.38
	33	5Me-C27	5-Methylpentacosane	21.647	336, 84	394	705.69
	34	11/15Me-C27	11,15-Dimethylheptacosane	21.705	266, 238, 196, 168	408	329.83
	35	3Me-C27	3-Methylheptacosane	21.782	364, 56	394	304.88
	36	5,9/5,11DiMe-C27	5,9-/5,11-Dimethylheptacosane	21.828	350, 280, 252, 182, 154, 84	408	193.42

## Sheet: M. minor
Messor minor	No.	Brief name of CHCs	Name of CHCs	Retention time	Diagnostic ion	Molecular weight	Average quantity of air exposure ants (ng)
	1	C13	Tridecane	10.393	184	184	64.79
	2	C14	Tetradecane	10.861	198	198	26.57
	3	3Me-C14	3-Methytetradecane	11.048	198, 169	212	162.51
	4	C15	Pentadecane	12.164	212	212	125.75
	5	5Me-C15	5-Methypentadecane	12.523	226, 211, 197, 141	226	76.75
	6	3Me-C15	3-Methypentadecane	12.595	226, 183, 169, 85	226	108.22
	7	1-C16	1-Hexadecene	12.919	224	224	78.06
	8	C16	Hexadecane	12.974	226	226	208.5
	9	1-C17	1-Heptadecene	13.689	238	238	93.75
	10	C17	Heptadecane	13.767	240	240	1371.94
	11	7,9DiMe-C18	7,9-Dimethyoctadecane	14.242	268, 253, 239, 168, 140	282	916.46
	12	C18	Octadecane	14.464	254	254	200.55
	13	C19	Nonadecane	15.154	268	268	214.88
	14	9-C23	9-Tricosene	17.708	322, 307, 265, 239	322	284.7
	15	1-C23	1-Tricosene	17.838	322, 280, 252	322	165.85
	16	C23	Tricosene	17.892	324	324	293.45
	17	13Me-C23	13-Methytricosene	18.215	323, 309, 183, 169	338	418.79
	18	5Me-C23	5-Methytricosene	18.271	323, 309, 99, 71	338	284.9
	19	C24	Tetracosane	18.83	338	338	267.67
	20	3Me-C24	3-Methytetracosane	18.913	352, 337, 113, 85	352	119.74
	21	11/13Me-C24	11/13-Methytetracosane	19.215	352, 338, 239, 225, 197, 183	352	354.94
	22	12-C25	12-Pentacosene	19.841	350	350	204.66
	23	C25	Pentacosane	19.927	352	352	1445.47
	24	3/5Me-C25	3/5-Methypentacosane	20.167	366, 351, 85, 57	366	384.15
	25	13,15DiMe-C25	13,15-Dimethypentacosane	20.257	380, 365, 85, 71, 57	380	755.83
	26	3Me-C26	3-Methyhexacosane	20.565	380, 365, 57	380	115.7
	27	3,5DiMe-C26	3,5-Dimethyhexacosane	20.818	394, 379, 365, 99, 85	394	501.2
	28	C26	Hexacosane	20.824	366	366	968.87
	29	9/11/13Me-C26	9/11/13-Methyhexacosane	21.082	380, 365, 224, 85, 71, 57	380	466.13
	30	C27	Heptacosane	21.653	380	380	2123.7
	31	11,13DiMe-C27	11,13-Dimethyheptacosane	21.926	408, 379, 252, 224, 99, 85, 57	408	1023.39
	32	5Me-C27	5-Methyheptacosane	22.077	394, 379, 351, 99, 57	394	161
	33	3Me-C27	3-Methyheptacosane	22.148	394, 379, 365,99, 71, 57	394	77.47
	34	3/5/7Me-C27	3/5/7-Methyheptacosane	22.302	394, 379, 85, 71 57	394	207.56
	35	C28	Octacosane	22.547	394	394	755.86
	36	11/13/15Me-C28	11/13/15-Methyoctacosane	22.615	408, 393, 99, 85, 71	408	1012.93
	37	5Me-C28	5-Methyoctacosane	22.741	408, 379, 57	408	145.37
	38	3,5DiMe-C28	3,5-Dimethyoctacosane	22.867	426, 399, 57	426	261.89
	39	C29	Nonacosane	23.599	408	408	580.98
	40	13Me-C30	13-Methytriacontane	23.969	436, 419, 407, 85, 71, 57	436	525.49
	41	3/5/7Me-C30	3/5/7-Methytriacontane	24.202	436, 141, 127, 71, 57, 43	436	140.66
	42	3Me-C30	3-Methytriacontane	24.385	436, 421, 379, 309, 155, 141	436	140.79
	43	11Me-C32	11-Methydotriacontane	24.837	464, 435, 351, 155, 141, 71	464	194

## Sheet: T. caespitum
Tetramorium caespitum	No.	Brief name of CHCs	Name of CHCs	Retention time	Diagnostic ion	Molecular weight	Average quantity of air exposure ants (ng)
	1	C6	Hexane	2.036	86	86	1164.25
	2	C13	Tridecane	10.397	184	184	55.71
	3	C14	Tetradecane	11.311	198	198	275.44
	4	1-C15	1-Pentadecene	12.106	210	210	135.16
	5	C15	Pentadecane	12.171	212	212	700.42
	6	C16	Hexadecane	12.975	226	226	74.98
	7	6,9-C17	6,9-Heptadecadiene	13.55	236, 221, 179, 153, 125	236	125.82
	8	8-C17	8-Heptadecadiene	13.595	238, 223, 179, 121	238	171.73
	9	C17	Heptadecane	13.74	240	240	62.67
	10	9-C23	9-Tricosene	17.805	322, 307, 265, 239	322	293.99
	11	C23	Tricosane	17.896	324	324	425.28
	12	3Me-C24	3-Methyltetracosane	18.563	352, 337, 322, 311	352	380.15
	13	C24	Tetracosane	18.829	338	338	170.04
	14	9/11Me-C23	9/11-Methytricosane	19.211	338, 324, 309, 295, 267	338	51.89
	15	3Me-C23	3-Methytricosane	19.36	338, 323, 311, 308	338	117.43
	16	11/13Me-C23	11/13-Methytricosane	19.376	338, 323, 311, 308, 267, 239	338	145.87
	17	4Me-C24	4-Methytetracosane	19.597	352, 337, 323, 325	352	352.28
	18	12-C25	12-Pentacosene	19.673	350, 335, 321, 179, 153	350	117.29
	19	1-C25	1-Pentacosene	19.746	350, 335, 321, 67	350	36.49
	20	C25	Pentacosane	19.913	352	352	1319.63
	21	11/13Me-C25	11/13-Mehtypentacosane	20.234	366, 351, 337, 295, 267	366	607.23
	22	7Me-C25	7-Mehtypentacosane	20.298	366, 311	366	335.6
	23	5Me-C25	5-Mehtypentacosane	20.376	366, 319	366	124.26
	24	3Me-C25	3-Mehtypentacosane	20.569	366, 313	366	411.19
	25	3/8/10/12Me-C26	3/8/10/12-Methyhexacosane	20.644	380, 329, 303, 275, 247	380	133.43
	26	C26	Hexacosane	20.78	366	366	275.54
	27	3/8/10/12/Me-C26	3/8/10/12-Methyhexacosane	20.862	380, 329, 303, 275, 247	380	146.48
	28	8,10,14-TriMe-C26	8,10,14-Trimethyhexacosane	21.043	408, 282, 239, 169, 127	408	238
	29	13Me-C26	13-Methyhexacosane	21.135	380, 267, 239, 169	380	51.95
	30	4Me-C26	4-Methyhexacosane	21.24	380, 295, 99	380	48.33
	31	1-C27	1-Heptacosene	21.46	378	378	83.59
	32	C27	Heptacosane	21.584	380	380	1436.25
	33	11/13Me-C27	11/13-Methyheptacosane	21.873	394, 253, 239, 225, 197	394	1394.65
	34	7Me-C27	7-Methyheptacosane	21.943	394, 337, 323, 281, 267	394	352.78
	35	3Me-C27	3-Methyheptacosane	22.028	337, 323, 309	394	167.02
	36	5,10-DiMe-C27	5,10-Dimethyheptacosane	22.127	408, 351, 337	408	84.51
	37	3,11-DiMe-C27	3,11-Dimethyheptacosane	22.194	408, 351, 337, 323	408	224.14
	38	C28	Octacosane	22.242	394	394	600.16
	39	5,9-DiMe-C27	5,9-Dimethyheptacosane	22.318	408, 351, 337, 323, 309, 295, 281	408	230.38
	40	6,12,21-TriMe-C28	6,12,21-Trimethyoctacosane	23.13	436, 365, 351, 337, 308	436	278.3
	41	C29	Nonacosane	23.539	408	408	219.27
	42	C31	Hentriacontane	24.328	436	436	73.79

## Sheet: L. niger
Lasius niger	No.	Brief name of CHCs	Name of CHCs	Retention time	Diagnostic ion	Molecular weight	Average quantity of air exposure ants (ng)
	1	1-C11	1-Undecene	8.096	154	154	53.31
	2	C11	Undecane	8.218	156	156	2868
	3	5Me-C12	5-Methydodecane	8.808	184, 170, 141, 99	184	72.37
	4	3Me-C12	3-Methydodecane	8.969	184, 170, 141, 99	184	143.09
	5	C12	Dodecane	9.273	170	170	37.38
	6	1-C13	1-Tridecene	10.201	182	182	49.51
	7	C13	Tridecane	10.26	184	184	291.17
	8	3Me-C14	3-Methytetradecane	10.913	212, 198, 169, 127	212	28.15
	9	8Me-1-C10	8-Methyl-1-Decene	11.873	154, 139, 125, 111	154	110.77
	10	C15	Pentadecane	12.027	212	212	113.27
	11	C16	Hexadecane	12.834	226	226	24.75
	12	C17	Heptadecane	13.607	240	240	309.58
	13	β-Springene	7,11,15-Trimethyl-3-methylene-hexadeca-1,6,10,14-tetraene	15.196	246, 231, 217, 203, 189, 161	246	43.04
	14	9-C23	9-Tricosene	17.566	322	322	55.97
	15	12-C25	12-Pentacosene	19.488	350	350	18.55
	16	C25	Pentacosane	19.655	352	352	17.46
	17	4Me-C26	4-Methyhexacosane	21.042	380, 337, 323	380	15.54
	18	C27	Heptacosane	21.298	380	380	62.47
	19	9/11/13Me-C27	9/11/13-Methyheptacosane	21.514	394, 351, 323, 309	394	9.89
	20	5Me-C27	5-Methyheptacosane	21.623	394, 379, 337, 57	394	18.18
	21	3Me-C27	3-Methyheptacosane	21.685	337, 323, 309	394	26.24
	22	10/12/14Me-C28	10/12/14-Methyoctacosane	22.311	408, 393, 183, 165, 141, 127	408	31.89
	23	C29	Nonacosane	22.543	408	408	84.85
	24	11/15Me-C29	11/15-Methynonacosane	22.773	422, 407, 393, 211, 197, 183, 169	422	85.84
	25	5Me-C29	5-Methynonacosane	22.882	422, 407, 365, 351, 71	422	82.37
	26	9,11/ 9,13/9,15DiMe-C29	9,11/9,13/9,15-Dimethynonacosane	22.974	436, 421, 366, 309, 253, 211, 205, 183, 155, 127	436	586.63
	27	3Me-C29	3-Methynonacosane	23.09	422, 393, 379	422	156.36
	28	5,15DiMe-C29	5,15-Dimethynonacosane	23.243	436, 365, 225, 211	436	125.1

## Sheet: C. albosparsus
Camponotus albosparsus	No.	Brief name of CHCs	Name of CHCs	Retention time	Diagnostic ion	Molecular weight	Average quantity of air exposure ants (ng)
	1	C10	Decane	7.113	142	142	222.46
	2	C11	Undecane	7.759	156	156	7706.85
	3	5Me-C11	5-Methyundecane	8.391	170, 155, 99, 71	170	2568.95
	4	5Me-C12	5-Methydodecane	8.968	184, 169, 155, 113, 71	184	5650.3
	5	3Me-C12	3-Methydodecane	9.114	184, 169, 141	184	497.75
	6	C12	Dodecane	9.416	170	170	307.84
	7	6-C13	6-Tridecene	10.303	182, 167, 111, 97	182	383.58
	8	C13	Tridecane	10.409	184	184	802.86
	9	1-C15	1-Pentadecene	12.031	182	182	389.9
	10	C15	Pentadecane	12.175	212	212	1257.8
	11	C16	Hexadecane	12.976	226	226	557.07
	12	6,9-C17	6,9-Heptadecadiene	13.551	236, 221, 139, 125, 123, 111	236	129.23
	13	8-C17	8-Heptadecene	13.597	238, 139, 125, 111	238	476.37
	14	C17	Heptadecane	13.745	240	240	315.69
	15	C19	Nonadecane	15.161	268	268	335.17
	16	C27	Heptacosane	22.756	380	380	239.14
	17	C29	Nonacosane	23.276	408	408	362.14
	18	13Me-C30	13-Methytriacontane	23.504	436, 421, 211, 197	436	644.68
	19	C30	Triacontane	23.742	422	422	402.83
	20	C31	Hentriacontane	25.267	436	436	791.09
	21	15Me-C34	15-Methytetratriacontane	26.614	492, 477, 239, 225, 211	492	954.02

## Sheet: O. biroi
Ooceraea biroi	No.	Brief name of CHCs	Name of CHCs	Retention time	Diagnostic ion	Molecular weight	Average quantity of air exposure ants (ng)
	1	5-C11	5-Undecane	8.215	154, 125, 111	154	13.78
	2	C11	Undecane	8.344	156	156	114.62
	3	C12	Dodecane	9.456	170	170	37.31
	4	1-C12	1-Dodecene	10.148	168, 153, 125, 111	168	55.13
	5	C13	Tridecane	10.409	184	184	33.44
	6	3,7,11TriMe-1,3,6,10-C12	3,7,11-trimethyl-1,3,6,10-Dodecatetraene	12.17	204, 189, 161, 147, 135	204	91.47
	7	7,11,15TriMe-1,6,10,14-C16	7,11,15-Trimethyl-3-methylene-hexadeca-1,6,10,14-tetraene	15.351	274, 259, 231, 217, 203, 189	274	505.07
	8	9-C23	9-Tricosen	17.772	322, 307, 265, 239	322	110.68
	9	C23	Tricosane	17.914	324	324	132.15
	10	C24	Tetracosane	18.854	338	338	52.63
	11	2,4DiMe-C23	2,4-Dimethytricosane	19.55	352, 337, 281, 113, 99,85,71	352	115.11
	12	C25	Pentacosane	19.927	352	352	347.85
	13	11,13DiMe-C25	11,13-Dimethypentacosane	20.247	380, 365, 309, 213, 199, 185	380	170.79
	14	2Me-C25	2-Methypentacosane	20.502	366, 351, 99, 85,71,57	366	1403.14
	15	3Me-C25	3-Methypentacosane	20.583	366, 351, 99, 85,71,57	366	68.97
	16	C26	Hexacosane	20.793	366	366	155.59
	17	11/12/13Me-C26	11/12/13-Methyhexacosane	21.042	380, 227, 213, 199	380	124.62
	18	2Me-C26	2-Methyhexacosane	21.257	380, 323	380	1061.31
	19	C27	Heptacosane	21.504	380	380	845.83
	20	13ME-C27	13-Methyheptacosane	21.713	394, 379, 323, 239, 225, 211	394	1505
	21	11,15DiMe-C27	11,15-Dimethyheptacosane	21.901	408, 337, 227, 213, 199	408	2201.64
	22	4,15DiMe-C27	4,5-Dimethyheptacosane	21.962	408, 337,213, 199, 141, 127, 113	408	2143.87
	23	C28	Octacosane	22.122	394	394	140.77
	24	11Me-C28	11-Methyoctacosane	22.315	408, 337, 227, 213, 199	408	68.62
	25	11,15DiMe-C28	11,15-Dimethyoctacosane	22.496	422, 351, 253, 239,225, 211, 141	422	115.63
	26	C29	Nonacosane	22.78	408	408	83.04
	27	13/15Me-C29	13/15-Methynonacosane	22.967	422, 365, 241, 227, 213	422	78.75
	28	13,15DiMe-C29	13,15-Dimethynonacosane	23.148	436, 365, 253, 239, 225	436	98
